# Supplementary material for: Two Novel Membranes Based on Collagen and Polyphenols for Enhanced Wound Healing
Source: Int J Mol Sci. 2024 Nov 18;25(22):12353. doi: 10.3390/ijms252212353 (PMC11594507; doi:10.3390/ijms252212353)
Supplement: Supplementary file 1 [file ijms-25-12353-s001.zip]

Archive with 5 entries (5 files):
- fig1_v2.jpg
- fIg7_v2.jpg
- GA_new12.jpg
- ijms-3294923-Video S1.avi
- SI_Table 1.pdf
